# Supplementary material for: Comprehensive Meta-Analysis of Differentially Expressed Proteins in Cerebrospinal Fluid Associated with Multiple Sclerosis
Source: Int J Mol Sci. 2025 Jun 26;26(13):6171. doi: 10.3390/ijms26136171 (PMC12249574; doi:10.3390/ijms26136171)
Supplement: Supplementary file 1 [file ijms-26-06171-s001.zip]

Archive with 9 entries (9 files):
- Figure-S1-A.jpeg
- Figure-S1-B.jpeg
- Figure-S1-C.jpeg
- Figure-S1-D.jpeg
- Figure-S1-E.jpeg
- Figure-S1-F.jpeg
- Figure-S2-A.jpeg
- Figure-S2-B.jpeg
- Supplementary file.pdf
